# Supplementary material for: Mucoadhesive and Antimicrobial Allantoin/β Cyclodextrins-Loaded Carbopol Gels as Scaffolds for Regenerative Medicine
Source: Gels. 2022 Jul 2;8(7):416. doi: 10.3390/gels8070416 (PMC9320337; doi:10.3390/gels8070416)
Supplement: Supplementary file 1 [file gels-08-00416-s001.zip]

Archive with 1 entries (1 files):
- gels-1770434-supplementary.pdf
